# Supplementary material for: Genetic Variation in Rhipicephalus sanguineus s.l. Ticks across Arizona
Source: Int J Environ Res Public Health. 2022 Apr 1;19(7):4223. doi: 10.3390/ijerph19074223 (PMC8998742; doi:10.3390/ijerph19074223)
Supplement: Supplementary file 1 [file ijerph-19-04223-s001.zip]

Archive with 1 entries (1 files):
- ijerph-1596949-supplementary.xlsx
