# Supplementary material for: Genetic Variation in Rhipicephalus sanguineus s.l. Ticks across Arizona
Source: Int J Environ Res Public Health. 2022 Apr 1;19(7):4223. doi: 10.3390/ijerph19074223 (PMC8998742; doi:10.3390/ijerph19074223)
Supplement: Supplementary file 1 [file ijerph-19-04223-s001.zip › ijerph-1596949-supplementary.xlsx]

## Sheet: Sheet1
Primer binding sites from René-Martellet et al. 2017.
Accession Number	Sequence
KU255848.1Haplotype1Temp	AAACTAGGATTAGATACCCTATTATTTTAGAGGTAAACATTGTTAGTAAATAAAAATTACGAAAGCAAAAAATTATGGCGGTATTTTAAGCTTTTCAGAGGAATTTGCTCTTTAATGGATAAAACACCTAAATCTTACTTAAATTTGTTAATTCAATTTGTATACCACTATAAAAACAATTAATAACTTCAATTGTTAAAATTTATTAAATTAAGTTATATTAAGTCAAGGTGCAGTAAAAATTTAAGAATGAAGTGAATTACATTTCTTTTTAGAGAGAGAAATTTAAATAACATTTAGGATTTGAAAGTAAAATTGAAATAGAATGTCAATTTGAATTAAGCTCTAAAATATGTACATATCGCCCGTCACTCTTTATTAAGATAAGTCGTTACATAG
KU255849.1Haplotype2Temp	AAACTAGGATTAGATACCCTATTATTTTAGAGGTAAATATTGTTAGTAAATAAAAATTACGAAAGCAAAAAATTATGGCGGTATTTTAAGCTTTTCAGAGGAATTTGCTCTTTAATGGATAAAACACCTGAATCTTACTTAAATTTGTTAATTCAATTTGTATACCACTATAAAAACAATTAATAACTTTAATTGTTTAAACTTATTAAATTAAATTATATTAAGTCAAGGTGCAGTAAAAATTTAAGAATGAAGTGAATTACATTTCTTTTTAGAGAAAGAAATTTAAATAACATTTAGGATTTGAAAGTAAAATTGAAATAGAATGTCAATTTGAATTAAGCTCTAAAATATGTACATATCGCCCGTCACTCTTTATTAAGATAAGTCGTTACATAG
KU255850.1Haplotype3Temp	AAACTAGGATTAGATACCCTATTATTTTAGAGGTAAACATTGTTAGTAAATAAAAATTACGAAAGCAAAAAATTATGGCGGTATTTTAAGCTTTTCAGAGGAATTTGCTCTTTAATGGATAAAACACCTAAATCTTACTTAAATTTGTAAATTCAATTTGTATACCACTATAAAAACAATTAATAACTTCAATTGTTAAAATTTATTAAATTAAGTTATATTAAGTCAAGGTGCAGTAAAAATTTAAGAATGAAGTGAATTACATTTCTTTTTAGAGAGAGAAATTTAAATAACATTTAGGATTTGAAAGTAAAATTGAAATAGAATGTCAATTTGAATTAAGCTCTAAAATATGTACATATCGCCCGTCACTCTTTATTAAGATAAGTCGTTACATAG
KU255851.1Haplotype4Temp	AAACTAGGATTAGATACCCTATTATTTTAGAGGTAAATATTGTTAGTAAATAAAAATTACGAAAGCAAAAAATTATGGCGGTATTTTAAGCTTTTCAGAGGAATTTGCTCTTTAATGGATAAAACACCTAAATCTTACTTAAATTTGTTAATTCAATTTGTATACCACTATAAAAACAATTAATAACTTTAATTGTTTAAACTTATTAAATTAAATTATATTAAGTCAAGGTGCAGTAAAAATTTAAGAATGAAGTGAATTACATTTCTTTTTAGAGAAAGAAATTTAAATAACATTTAGGATTTGAAAGTAAAATTGAAATAGAATGTCAATTTGAATTAAGCTCTAAAATATGTACATATCGCCCGTCACTCTTTATTAAGATAAGTCGTTACATAG
KU255852.1Haplotype5Temp	AAACTAGGATTAGATACCCTATTATTTTAGAGGTAAACATTGTTAGTAAATAGAAATTACGAAAGCAAAAAATTATGGCGGTATTTTAAGCTTTTCAGAGGAATTTGCTCTTTAATGGATAAAACACCTAAATCTTACTTAAATTTGTAAATTCAATTTGTATACCACTATAAAAACAATTAATAACTTCAATTGTTAAAATTTATTAAATTAAGTTATATTAAGTCAAGGTGCAGTAAAAATTTAAGAATGAAGTGAATTACATTTCTTTTTAGAGAGAGAAATTTAAATAACATTTAGGATTTGAAAGTAAAATTGAAATAGAATGTCAATTTGAATTAAGCTCTAAAATATGTACATATCGCCCGTCACTCTTTATTAAGATAAGTCGTTACATAG
KU255853.1Haplotype6Trop	AAACTAGGATTAGATACCCTATTATTTTAGAGCTTAACATTGTAAGTAAATAATAATTATGAAAGCAAAAAATTATGGCGGTATTTTAAGCTTTTCAGAGGAATTTGCTCTTTAATGGATAAAACACCAAAATCTTACTTAGATTTGTGATTTCAATTTGTATACCACTATTAAAACAATTTATAACTTTAATTGTTTAAATTTACAAAACTAAAATATATTAAGTCAAGGTGCAGTAAAAATTTAAGGATGAAGTGAATTACATTACTTTTTAGTGAGATAAGTTTATAACAATATTTAGGATTTGAAAGTAAAATTAAAATAGGATGTTAATTTGAATTAAGCTCTAAAATATGTACATATCGCCCGTCACTCTTTATTAAGATAAGTCGTTACATAG
KU255854.1Haplotype6Trop	AAACTAGGATTAGATACCCTATTATTTTAGAGCTTAACATTGTAAGTAAATAATAATTATGAAAGCAAAAAATTATGGCGGTATTTTAAGCTTTTCAGAGGAATTTGCTCTTTAATGGATAAAACACCAAAATCTTACTTAGATTTGTGATTTCAATTTGTATACCACTATTAAAACAATTTATAACTTTAATTGTTTAAATTTACAAAACTAAAATATATTAAGTCAAGGTGCAGTAAAAATTTAAGGATGAAGTGAATTACATTACTTTTTAGTGAGATAAGTTTATAACAATATTTAGGATTTGAAAGTAAAATTAAAATAGGATGTTAATTTGAATTAAGCTCTAAAATATGTACATATCGCCCGTCACTCTTTATTAAGATAAGTCGTTACATAG
KU255855.1Haplotype7Trop	AAACTAGGATTAGATACCCTATTATTTTAGAGCTTAACATTGTAAGTAAATAATAATTATGAAAGCAAAAAATTATGGCGGTATTTTAAGCTTTTCAGAGGAATTTGCTCTTTAATGGATAAAACACCAAAATCTTACTTAGATTTGTGATTTCAATTTGTATACCACTATTAAAACAATTTATAACTTTAATTGTTTAAATTTACAAAACTAAAATATATTAAGTCAAGGTGCAGTAAAAATTTAAGGATGAAGTGAATTACATTACTTTTTAGTGAGATAAATTTATAACAATATTTAGGATTTGAAAGTAAAATTAAAATAGGATGTTAATTTGAATTAAGCTCTAAAATATGTACATATCGCCCGTCACTCTTTATTAAGATAAGTCGTTACATAG
KU255856.1Haplotype8Trop	AAACTAGGATTAGATACCCTATTATTTTAGAGCTTAACATTGTAAGTAAATAATAATTATGAAAGCAAAAAATTATGGCGGTATTTTAAGCTTTTCAGAGGAATTTGCTCTTTAATGGATAAAACACCAAAATCTTACTTAGATTTGTGATTTCAATTTGTATACCACTATTAAAACAATTTATAACTTTAATTGTTTAAATTTATAAAACTAAAATATATTAAGTCAAGGTGCAGTAAAAATTTAAGGATGAAGTGAATTACATTACTTTTTAGTGAGATAAATTTATAACAATATTTAGGATTTGAAAGTAAAATTAAAATAGGATGTTAATTTGAATTAAGCTCTAAAATATGTACATATCGCCCGTCACTCTTTATTAAGATAAGTCGTTACATAG
Bold red font indicates the standard 12S rRNA primer site
Bold underlined font indicates the lineage-specific 12S rRNA primer site
